# Supplementary material for: Dysregulation of miR-15a-5p, miR-497a-5p and miR-511-5p Is Associated with Modulation of BDNF and FKBP5 in Brain Areas of PTSD-Related Susceptible and Resilient Mice
Source: Int J Mol Sci. 2021 May 13;22(10):5157. doi: 10.3390/ijms22105157 (PMC8153003; doi:10.3390/ijms22105157)
Supplement: Supplementary file 1 [file ijms-22-05157-s001.zip]

Archive with 1 entries (1 files):
- ijms-1208533-supplementary.pdf
